# Supplementary material for: Recycling of Plastics from Cable Waste from Automotive Industry in Poland as an Approach to the Circular Economy
Source: Polymers (Basel). 2021 Nov 7;13(21):3845. doi: 10.3390/polym13213845 (PMC8588454; doi:10.3390/polym13213845)
Supplement: Supplementary file 1 [file polymers-13-03845-s001.zip]

Archive with 1 entries (1 files):
- polymers-1428218-supplementary.pdf
